# Supplementary material for: Efficacy and safety of guide extension catheter in balloon pulmonary angioplasty for treatment of complex lesions in chronic thromboembolic pulmonary hypertension
Source: PLoS One. 2023 Jan 27;18(1):e0280683. doi: 10.1371/journal.pone.0280683 (PMC9882884; doi:10.1371/journal.pone.0280683)
Supplement: S1 File — (XLSX) [file pone.0280683.s002.xlsx]

## Sheet: Baseline
						1=yes, 0=no	1=yes, 0=no	1=yes, 0=no
Patient ID	Age	Gender	WHO-FC	6MWD	BNP	sGC	IP receptor	Diuretics	RAP	PAWP	sPAP	dPAP	mPAP	CO	CI	PVR
1	45	female	3	464	15.2	0	0	0	6	8	57	16	31	4.18	2.81	5.50239
2	75	female	2		57.1	0	0	0	6	9	64	26	42	3.85	2.9	8.57143
3	66	male	2	583	23.8	1	0	0	10	7	74	22	42	3.28	1.85	10.6707
4	76	female	2	459	206	1	0	0	11	17	78	28	45	3.31	2.37	8.45921
5	73	male	3		238.2	1	0	1	16	12	75	33	47	3.2	2.05	10.9375
6	66	male	2	410	16.9	1	0	1	9	8	77	19	37	5.67	2.72	5.11464
7	61	female	3	150	569.1	1	0	1	5	9	79	36	52	2.38	1.75	18.0672
8	81	female	3	305	583.9	1	0	1	14	12	89	29	49	3.18	2.4	11.6352
9	78	female	3	330	343.2	1	0	1	5	3	96	26	49	5.47	3.78	8.40951
10	82	female	3		921	1	0	1	10	8	73	22	40	2.33	1.62	13.7339
11	71	female	3	240	505.1	1	0	1	12	8	72	27	41	2.58	1.88	12.7907
12	61	female	2	372	24.4	0	0	0	4	9	37	14	22	3.65	2.24	3.56164
13	55	female	3		79.5	1	0	0	8	11	64	22	35	4.9	2.97	4.89796
14	81	female	3	302	212.4	0	0	0	5	8	50	13	27	2.73	1.93	6.95971
15	74	female	2	540	12	0	0	0	4	7	51	18	29	3.57	2.51	6.16246
16	75	female	2	305	41.9	0	0	0	4	8	71	22	38	3.82	3.14	7.8534
17	67	female	2	545	65.9	0	0	0	2	10	61	15	34	3.78	2.48	6.34921
18	47	female	3	320	23.3	0	0	0	4	7	60	15	29	4.73	2.74	4.65116
19	64	male	2	483	19.1	1	0	1	9	12	74	22	37	6.19	3.15	4.03877
20	50	female	2	445	340	1	0	1	2	4	79	29	47	3.06	1.86	14.0523
21	78	female	3		2786	0	0	1	6	10	65	28	43	1.7	1.44	19.4118
22	45	female	2	350	213.4	1	0	1	9	12	73	26	41	4.27	2.53	6.79157
23	48	female	3	150	684	1	0	1	6	12	85	29	48	3.85	2.59	9.35065
24	74	female	2	330	112	1	0	1	3	6	43	13	24	4.99	3.16	3.60721
25	71	female	2		53.2	0	0	0	0	13	44	15	26	2.21	1.63	5.88235
26	44	female	2	380	1.8	1	0	1	8	10	49	16	32	4.76	2.6	4.62185
27	81	female	2	385	110.9	0	0	0	5	8	34	12	19	3.57	2.16	3.08123
28	68	male	2	428	12.8	1	0	0	7	12	74	24	40	7.44	3.98	3.76344

## Sheet: Result
								1=yes, 0=no	1=yes, 0=no	1=yes, 0=no	1=yes, 0=no	1=yes, 0=no
Lesion No	Patient ID	Session No	Lesion type	Target site	Approach site	Guiding cathether type	Purpose	Success	Complications	Dissection	Hemoptysis	Oozing
1	1	1	web	Lt.A8	Femoral	JR4	coaxial	1	0	0	0	0
2	2	2	web	Lt.A4	Femoral	JR4	back up	1	0	0	0	0
3	2	2	web	Lt.A5	Femoral	JR4	back up	1	0	0	0	0
4	3	3	web	Rt.A5	Juglar	JR4	back up	1	1	1	0	0
5	3	3	web	Lt.A2	Juglar	JR4	extension	1	0	0	0	0
6	3	3	web	Lt.A4	Juglar	JR4	back up	1	0	0	0	0
7	3	3	web	Lt.A5	Juglar	JR4	extension	1	0	0	0	0
8	2	4	subtotal	Lt.A8	Femoral	JR4	back up	1	0	0	0	0
9	4	5	subtotal	Rt.A9	Juglar	MP	back up	1	0	0	0	0
10	4	6	subtotal	Rt.A3	Femoral	JR4	back up	0	1	0	1	0
11	5	7	web	Lt.A8	Femoral	MP	back up	1	0	0	0	0
12	5	7	web	Lt.A9	Femoral	MP	back up	1	0	0	0	0
13	4	8	Ring-like	Lt.A4	Femoral	JR4	extension	1	0	0	0	0
14	4	8	subtotal	Lt.A5	Femoral	JR4	extension	1	0	0	0	0
15	5	9	web	Lt.A8	Femoral	JR4	back up	1	0	0	0	0
16	6	10	tortuous	Rt.A5	Juglar	JR4	back up	1	0	0	0	0
17	6	11	subtotal	Lt.A4	Juglar	JR4	back up	1	0	0	0	0
18	6	11	Ring-like	Lt.A3	Juglar	JR4	back up	1	0	0	0	0
19	4	12	subtotal	Rt.A8	Femoral	MP	back up	1	0	0	0	0
20	4	12	total occlusion	Rt.A3	Femoral	MP	back up	1	0	0	0	0
21	7	13	web	Lt.A4	Femoral	AL1	back up	1	0	0	0	0
22	7	14	tortuous	Rt.A6	Femoral	AL1	extension	1	0	0	0	0
23	7	14	subtotal	Rt.A9	Femoral	AL1	back up	1	0	0	0	0
24	7	14	subtotal	Rt.A10	Femoral	AL1	back up	1	0	0	0	0
25	5	15	web	Rt.A2	Femoral	JR4	back up	1	0	0	0	0
26	5	16	total occlusion	Lt.A8	Femoral	JR4	back up	1	0	0	0	0
27	8	17	total occlusion	Rt.A5	Femoral	JR4	back up	1	1	0	1	0
28	9	18	web	Rt.A6	Femoral	JR4	back up	1	0	0	0	0
29	9	18	web	Rt.A10	Femoral	JR4	back up	1	0	0	0	0
30	10	19	web	Lt.A5	Femoral	JR4	coaxial	1	0	0	0	0
31	10	19	web	Lt.A6	Femoral	JR4	back up	1	0	0	0	0
32	10	20	web	Rt.A1	Juglar	MP	back up	1	0	0	0	0
33	10	20	web	Rt.A4	Juglar	MP	back up	1	0	0	0	0
34	10	21	total occlusion	Lt.A6	Juglar	MP	back up	1	0	0	0	0
35	10	21	total occlusion	Lt.A8	Juglar	MP	back up	0	0	0	0	0
36	11	22	web	Rt.A9	Juglar	MP	back up	1	0	0	0	0
37	11	22	web	Rt.A10	Juglar	MP	back up	1	0	0	0	0
38	11	22	web	Rt.A8	Juglar	MP	back up	1	0	0	0	0
39	11	23	tortuous	Rt.A6	Juglar	JR4	back up	1	0	0	0	0
40	11	23	web	Rt.A4	Juglar	JR4	extension	1	0	0	0	0
41	12	24	web	Rt.A8	Juglar	MP	back up	1	0	0	0	0
42	13	25	total occlusion	Lt.A9	Juglar	AL1	back up	1	0	0	0	0
43	12	26	tortuous	Lt.A5	Juglar	JR4	back up	1	0	0	0	0
44	14	27	web	Rt.A1	Femoral	AL1	back up	1	0	0	0	0
45	14	27	total occlusion	Rt.A4	Femoral	AL1	back up	1	0	0	0	0
46	15	28	web	Rt.A8	Femoral	MP	extension	1	0	0	0	0
47	15	28	web	Rt.A1	Femoral	MP	back up	1	0	0	0	0
48	15	28	web	Rt.A2	Femoral	MP	back up	1	0	0	0	0
49	16	29	tortuous	Rt.A6	Femoral	JR4	extension	1	0	0	0	0
50	17	30	web	Lt.A5	Femoral	JR4	extension	1	0	0	0	0
51	17	30	web	Lt.A4	Femoral	JR4	extension	1	0	0	0	0
52	17	31	web	Rt.A6	Femoral	JR4	coaxial	1	0	0	0	0
53	18	32	web	Lt.A4	Femoral	JR4	extension	1	0	0	0	0
54	18	32	Ring-like	Lt.A5	Femoral	JR4	back up	1	0	0	0	0
55	14	33	subtotal	Rt.A4	Femoral	JR4	back up	1	1	0	0	1
56	14	33	subtotal	Rt.A3	Femoral	JR4	back up	1	1	0	0	1
57	19	34	total occlusion	Rt.A10	Juglar	JR4	back up	0	0	0	0	0
58	19	35	web	Lt.A5	Juglar	JR4	extension	1	0	0	0	0
59	19	35	web	Lt.A4	Juglar	JR4	extension	1	0	0	0	0
60	19	36	web	Lt.A1	Juglar	JR4	extension	1	0	0	0	0
61	19	36	web	Lt.A2	Juglar	JR4	extension	1	0	0	0	0
62	19	36	web	Lt.A3	Juglar	JR4	back up	1	0	0	0	0
63	20	37	subtotal	Lt.A4	Juglar	JR4	back up	1	0	0	0	0
64	20	38	web	Rt.A2	Femoral	JR4	extension	1	0	0	0	0
65	21	39	web	Rt.A4	Juglar	JR4	coaxial	1	0	0	0	0
66	21	40	tortuous	Lt.A9	Femoral	AL1	extension	1	0	0	0	0
67	21	40	subtotal	Lt.A4	Femoral	AL1	back up	1	0	0	0	0
68	21	40	subtotal	Rt.A5	Femoral	AL1	extension	1	0	0	0	0
69	21	41	tortuous	Rt.A4	Femoral	AL1	extension	0	0	0	0	0
70	21	41	tortuous	Lt.A8	Femoral	JL4	extension	1	0	0	0	0
71	21	42	total occlusion	Lt.A8	Femoral	JL2	extension	1	0	0	0	0
72	21	43	subtotal	Rt.A8	Femoral	AL1	back up	1	0	0	0	0
73	21	43	subtotal	Rt.A1	Femoral	AL1	extension	1	1	0	0	1
74	21	44	total occlusion	Lt.A8	Juglar	JR4	extension	1	0	0	0	0
75	21	44	total occlusion	Lt.A6	Juglar	JR4	extension	1	0	0	0	0
76	21	45	tortuous	Lt.A4	Femoral	JR4	extension	1	0	0	0	0
77	21	46	tortuous	Lt.A10	Femoral	MP	coaxial	1	0	0	0	0
78	22	47	web	Rt.A1	Juglar	AL1	extension	1	0	0	0	0
79	22	47	web	Rt.A2	Juglar	AL1	extension	1	0	0	0	0
80	23	48	web	Lt.A3	Femoral	JR4	coaxial	1	0	0	0	0
81	23	48	web	Lt.A1	Femoral	JR4	coaxial	1	0	0	0	0
82	23	48	web	Lt.A2	Femoral	JR4	coaxial	1	0	0	0	0
83	23	49	web	Rt.A5	Femoral	JR4	extension	1	0	0	0	0
84	23	49	web	Rt.A4	Femoral	JR4	extension	1	0	0	0	0
85	24	50	web	Lt.A3	Femoral	JL4	extension	1	0	0	0	0
86	24	50	web	Lt.A1	Femoral	MP	extension	1	0	0	0	0
87	24	51	web	Lt.A1	Femoral	JR4	coaxial	1	0	0	0	0
88	25	52	tortuous	Rt.A9	Femoral	AL1	extension	1	0	0	0	0
89	26	53	web	Lt.A3	Femoral	JL4	extension	1	0	0	0	0
90	27	54	web	Lt.A3	Femoral	JL4	extension	1	0	0	0	0
91	28	55	web	Rt.A1	Femoral	MP	extension	1	0	0	0	0
